# Supplementary material for: Antioxidant Activity of Sweet Whey Derived from Bovine, Ovine and Caprine Milk Obtained from Various Small-Scale Cheese Plants in Greece before and after In Vitro Simulated Gastrointestinal Digestion
Source: Antioxidants (Basel). 2023 Aug 27;12(9):1676. doi: 10.3390/antiox12091676 (PMC10525972; doi:10.3390/antiox12091676)
Supplement: Supplementary file 1 [file antioxidants-12-01676-s001.zip]

Archive with 1 entries (1 files):
- antioxidants-2527653-supplementary.pdf
